# Supplementary material for: Sentinel Lymph Node Biopsy in Breast Cancer Patients Undergoing Neo-Adjuvant Chemotherapy: Clinical Experience with Node-Negative and Node-Positive Disease Prior to Systemic Therapy
Source: Cancers (Basel). 2023 Mar 11;15(6):1719. doi: 10.3390/cancers15061719 (PMC10046076; doi:10.3390/cancers15061719)
Supplement: Supplementary file 1 [file cancers-15-01719-s001.zip]

Archive with 1 entries (1 files):
- cancers-2201699-supplementary.pdf
